# Supplementary material for: Identifying mosquito plant hosts from ingested nectar secondary metabolites
Source: Sci Rep. 2025 Feb 22;15:6488. doi: 10.1038/s41598-025-88933-1 (PMC11846922; doi:10.1038/s41598-025-88933-1)
Supplement: Supplementary file 1 — Supplementary Material 1 [file 41598_2025_88933_MOESM1_ESM.xlsx]

## Sheet: Plant Species List
Published Plant Species	IPNI Plant Name	Link to IPNI	Accepted Name (POWO)	Family	Plant Part	Mosquito Species	Country Region	Reference
Aaronsohnia factorovskyi	Aaronsohnia factorovskyi Warb. & Eig	https://www.ipni.org/n/173608-1	Otoglyphis factorovskyi (Warb. & Eig) Oberpr. & Vogt	Asteraceae	Flowers (Cut)	Anopheles sergentii Theobald	Israel	5
Abelia chinensis R.Br.	Abelia chinensis R.Br.	https://www.ipni.org/n/148187-1	Abelia chinensis R.Br.	Caprifoliaceae	Flower	Culex pipiens pallens	China	19
Acacia raddiana	Acacia raddiana Savi	https://www.ipni.org/n/471290-1	Vachellia tortilis subsp. raddiana (Savi) Kyal. & Boatwr.	Fabaceae	Flowering Branches, Non-flowering Branches	Anopheles sergentii Theobald	Israel	5, 13
Acacia saligna	Acacia saligna (Labill.) H.L.Wendl.	https://www.ipni.org/n/471383-1	Acacia saligna (Labill.) H.L.Wendl.	Fabaceae	Flowers (Cut)	Culex pipiens L. s.l	Israel	11
Achillea millefolium L.	Achillea millefolium L.	https://www.ipni.org/n/2294-2	Achillea millefolium L.	Asteraceae	Flowers (Living Plant)	Aedes cantator, Aedes sollicitans Anophelese arabiensis Patton	US	4, 6
Amaranthus hybridus L.	Amaranthus hybridus L.	https://www.ipni.org/n/10648-2	Amaranthus hybridus L.	Amaranthaceae	Potted plant	Anopheles gambiae	Africa	2
Amaranthus viridis	Amaranthus viridis L.	https://www.ipni.org/n/316349-2	Amaranthus viridis L.	Amaranthaceae	Flowers (Cut)	Anopheles arabiensis	Africa, Reunion Island	9
Anthemis maris-mortui	Anthemis maris-mortui Eig	https://www.ipni.org/n/177425-1	Anthemis maris-mortui Eig	Asteraceae	Flowers (Cut)	Anopheles sergentii Theobald	Israel	5
Anthemis palastina	Anthemis palaestina (Kotschy) Reut. ex Boiss.	https://www.ipni.org/n/177492-1	Cota palaestina Kotschy	Asteraceae	Flowers (Cut)	Culex pipiens L. s.l	Israel	11
Anthemis pseudocotula Boiss	Anthemis pseudocotula Boiss.	https://www.ipni.org/n/177532-1	Anthemis pseudocotula Boiss.	Asteraceae	Flowers (Cut)	Aedes albopictus	Israel	10
Astragalus asterias	Astragalus asterias Steven	https://www.ipni.org/n/476285-1	Astragalus asterias Steven	Papilionaceae	Flowers (Cut)	Anopheles sergentii Theobald	Israel	5
Barleria lupilina	Barleria lupulina Lindl.	https://www.ipni.org/n/46059-1	Barleria lupulina Lindl.	Acanthaceae	Flower	Anopheles coluzzi	Burkina Faso	17
Bidens pilosa L.	Bidens pilosa L.	https://www.ipni.org/n/32564-2	Bidens pilosa L.	Asteraceae	Potted plant,	Anopheles gambiae	Africa	2, 14, 15
Broussonetia papyrifera (L.) Vent	Broussonetia papyrifera (L.) Vent	https://www.ipni.org/n/850861-1	Broussonetia papyrifera (L.) L'Hér. ex Vent.	Moraceae	Seed pod	Culex pipiens pallens	China	19
Buddleja davidii L.	Buddleja davidii Franch.	https://www.ipni.org/n/545734-1	Buddleja davidii Franch.	Loganaceae	Flowers (Cut)	Aedes albopictus	Israel	10
Capparis spinosa	Capparis spinosa L.	https://www.ipni.org/n/146789-1	Capparis spinosa L.	Capparaceae	Flowers (Cut)	Culex pipiens L. s.l	Israel	11
Carduus argentatus	Carduus argentatus L.	https://www.ipni.org/n/188417-1	Carduus argentatus L.	Asteraceae	Flowers (Cut)	Culex pipiens L. s.l	Israel	11
Cassia hirsuta L.	Cassia hirsuta L.	https://www.ipni.org/n/48654-2	Senna hirsuta (L.) H.S.Irwin & Barneby	Fabaceae	Flowers (Cut)	Anopheles gambiae s.s.	Africa	3
Cassia sieberiana DC	Cassia sieberiana DC.	https://www.ipni.org/n/485224-1	Cassia sieberiana DC.	Fabaceae	Flowers (Cut)	Anopheles gambiae s.s.	Africa	23
Catharanthus roseus (L.) G. Don	Catharanthus roseus (L.) G.Don	https://www.ipni.org/n/77880-1	Catharanthus roseus (L.) G.Don	Apocynaceae	Flower	Culex pipiens pallens	China	19
Centratherum punctatum	Centratherum punctatum Cass.	https://www.ipni.org/n/51409-2	Centratherum punctatum Cass.	Asteraceae	Flowers (Cut)	Anopheles arabiensis	Africa, Reunion Island	9
Ceratonia siliqua L.	Ceratonia siliqua L.	https://www.ipni.org/n/485647-1	Ceratonia siliqua L.	Caesalpiniaceae	Flowers (Cut), Fruit	Aedes albopictus	Israel	10
Chrysanthemum coronarium	Chrysanthemum coronarium L.	https://www.ipni.org/n/322671-2	Glebionis coronaria (L.) Cass. ex Spach	Asteraceae	Flowers (Cut)	Culex pipiens L. s.l	Israel	11
Chrysanthemum leucanthemum L.	Chrysanthemum leucanthemum L.	https://www.ipni.org/n/193555-1	Leucanthemum vulgare Lam.	Asteraceae	Flowers (Living Plant)	Aedes cantator, Aedes sollicitans	US	4
Chrysanthemum segetum	Chrysanthemum segetum L.	https://www.ipni.org/n/193744-1	Glebionis segetum (L.) Fourr.	Asteraceae	Flowers (Cut)	Culex pipiens L. s.l	Israel	11
Cistus salviifolius	Cistus salviifolius L.	https://www.ipni.org/n/168475-1	Cistus salviifolius L.	Cistaceae	Flowers (Cut)	Culex pipiens L. s.l	Israel	11
Cleome viscosa	Cleome viscosa L.	https://www.ipni.org/n/320133-2	Cleome viscosa L.	Cleomaceae	Flowers (Cut)	Anopheles arabiensis	Africa, Reunion Island	9
Convolvulus dorycnium	Convolvulus dorycnium L.	https://www.ipni.org/n/266144-1	Convolvulus dorycnium L.	Convolvulaceae	Flowers (Cut)	Culex pipiens L. s.l	Israel	11
Conyza bonariensis Cronquist	Conyza bonariensis (L.) Cronquist	https://www.ipni.org/n/64809-2	Erigeron bonariensis L.	Asteraceae	Flowers (Cut)	Aedes albopictus	Israel	10
Conyza dioscoridis	Conyza dioscoridis (L.) Desf.	https://www.ipni.org/n/60453613-2	Pluchea dioscoridis (L.) DC.	Asteraceae	Wild Plant	Anopheles sergentii	Israel	12
Datura stramonium L.	Datura stramonium L.	https://www.ipni.org/n/314738-2	Datura stramonium L.	Solanaceae	Flowers (Cut)	Anopheles gambiae s.s.	Africa	3
Daucus carota	Daucus carota L.	https://www.ipni.org/n/841063-1	Daucus carota L.	Apiaceae	Flowers (Cut)	Culex pipiens L. s.l	Israel	11
Delonix regia	Delonix regia (Bojer) Raf.	https://www.ipni.org/n/491231-1	Delonix regia (Bojer ex Hook.) Raf.	Fabaceae	Flowers (Cut)	Anopheles gambiae s.s.	Africa	23
Duranta erecta	Duranta erecta L.	https://www.ipni.org/n/330606-2	Duranta erecta L.	Verbenaceae	Flowers (Cut)	Anopheles arabiensis	Africa, Reunion Island	9
Echium angustifolium Mill.	Echium angustifolium Mill.	https://www.ipni.org/n/115553-1	Echium angustifolium Mill.	Boraginaceae	Flowers (Cut)	Aedes albopictus	Israel	10
Eriobotyra japonica Lindl.	Eriobotrya japonica (Thunb.) Lindl.	https://www.ipni.org/n/724793-1	Eriobotrya japonica (Thunb.) Lindl.	Rosaceae	Fruit or Seed Pod	Aedes albopictus	Israel	10
Euphorbia heterophylla L.	Euphorbia heterophylla L.	https://www.ipni.org/n/30062970-2	Euphorbia heterophylla L.	Euphorbiaceae	Potted plant	Anopheles gambiae	Africa	2
Euphorbia milii Des Moul	Euphorbia milii Des Moul	https://www.ipni.org/n/347359-1	Euphorbia milii Des Moul	Euphorbiaceae	Flowers (Cut)	Aedes aegypti (L.)	Brazil	7
Ficus carica L.	Ficus carica L.	https://www.ipni.org/n/852556-1	Ficus carica L.	Moraceae	Fruit or Seed Pod	Aedes albopictus	Israel	10
Flaveria trinervia Mohr	Flaveria trinervia (Spreng.) C.Mohr	https://www.ipni.org/n/105061-2	Flaveria trinervia (Spreng.) C.Mohr	Asteraceae	Flowers (Cut)	Anopheles gambiae s.s.	Africa	3
Hamelia patens Jacq.	Hamelia patens Jacq.	https://www.ipni.org/n/752194-1	Hamelia patens Jacq.	Rubiaceae	Flowers (Cut)	Anopheles gambiae s.s.	Africa	3
Hieracium pratense Tausch	Hieracium pratense Tausch	https://www.ipni.org/n/221702-1	Pilosella caespitosa subsp. caespitosa	Asteraceae	Flowers (Living Plant)	Aedes cantator, Aedes sollicitans	US	4
Hirschfeldia incana	Hirschfeldia incana (L.) Lagr.-Foss.	https://www.ipni.org/n/1155526-2	Hirschfeldia incana (L.) Lagr.-Foss.	Brassicaceae	Flowers (Cut)	Culex pipiens L. s.l	Israel	11
Ipomoea batatas L.	Ipomoea batatas (L.) Lam.	https://www.ipni.org/n/1101088-2	Ipomoea batatas (L.) Lam.	Convolvulaceae	Flower	Anopheles gambiae	Africa, Kenya	2
Ipomoea hildebrandtie Vahl.	Ipomoea hildebrandtii Vatke	https://www.ipni.org/n/50871623-1	Ipomoea hildebrandtii Vatke	Convolvulaceae	Flowers (Cut)	Anopheles gambiae s.s.	Africa	3
Lagascea mollis Cav.	Lagascea mollis Cav.	https://www.ipni.org/n/134795-2	Lagascea mollis Cav.	Asteraceae	Potted plant	Anopheles gambiae	Africa	2
Lagerstroemia indica L.	Lagerstroemia indica L.	https://www.ipni.org/n/553576-1	Lagerstroemia indica L.	Lythraceae	Flower	Culex pipiens pallens	China	19
Lannea microcarpa* syn L. acida	Lannea microcarpa Engl. & K.Krause	https://www.ipni.org/n/69788-1	Lannea microcarpa Engl. & K.Krause	Anacardiaceae	Ripe Fruit	Anopheles coluzzi	Burkina Faso	17
Lantana camara L.	Lantana camara L.	https://www.ipni.org/n/325686-2	Lantana camara L.	Verbenaceae	Flowers (Cut), Living Plant	Anopheles gambiae s.s.	Africa, Kenya	1, 2, 3, 9, 10, 21, 22
Leucaena leucocephala	Leucaena leucocephala (Lam.) de Wit	https://www.ipni.org/n/138955-2	Leucaena leucocephala (Lam.) de Wit	Fabaceae	Flowers (Cut)	Anopheles arabiensis	Africa, Reunion Island	9
Leucas lavandulifolia	Leucas lavandulifolia Sm.	https://www.ipni.org/n/449408-1	Leucas lavandulifolia Sm.	Lamiaceae	Flowers (Cut)	Anopheles arabiensis	Africa, Reunion Island	9
Leucophyllum frutescens Berl.	Leucophyllum frutescens (Berland.) I.M.Johnst.	https://www.ipni.org/n/139187-2	Leucophyllum frutescens (Berland.) I.M.Johnst.	Scrophulariaceae	Flowers (Cut)	Aedes albopictus	Israel	10
Limonium perezii (Stapf) F.T. Hubbard	Limonium perezii (Stapf) F.T. Hubbard	https://www.ipni.org/n/686918-1	Limonium perezii (Stapf) F.T. Hubbard	Plumbaginaceae	Flowers (Cut)	Aedes albopictus	Israel	10
Malva nicaeensis	Malva nicaeensis All.	https://www.ipni.org/n/561798-1	Malva nicaeensis All.	Malvaceae	Wild Plant	Anopheles sergentii	Israel	12
Mangifera indica	Mangifera indica L.	https://www.ipni.org/n/69913-1	Mangifera indica L.	Anacardiaceae	Ripe Fruit (cut)	Anopheles coluzzi	Burkina Faso	17, 23
Manihot esculenta Crantz	Manihot esculenta Crantz	https://www.ipni.org/n/351790-1	Manihot esculenta Crantz	Euphorbiaceae	Leaves without flowers	Anopheles gambiae	Africa, Kenya	1
Nerium indicum Mill	Nerium indicum Mill	https://www.ipni.org/n/80447-1	Nerium oleander L.	Apocynaceae	Flower	Culex pipiens pallens	China	19
Nerium oleander	Nerium oleander L.	https://www.ipni.org/n/80460-1	Nerium oleander L.	Apocynaceae	Flowers (Cut), Leaves with honeydew	Anopheles arabiensis	Africa, Reunion Island	9, 10
Nerium oleander L.	Nerium oleander L.	https://www.ipni.org/n/80460-1	Nerium oleander L.	Apocynaceae	Flowers (Cut)	Aedes albopictus	Israel	10
Ochradenus baccatus	Ochradenus baccatus Delile	https://www.ipni.org/n/715387-1	Ochradenus baccatus Delile	Resedaceae	Flowering Branches	Anopheles sergentii Theobald	Israel	5, 12
Olea europaea	Olea europaea L.	https://www.ipni.org/n/610675-1	Olea europaea L.	Oleaceae	Flowers (Cut)	Culex pipiens L. s.l	Israel	11
Opuntia ficus indica L. Mill.	Opuntia ficus-indica (L.) Mill.	https://www.ipni.org/n/1151735-2	Opuntia ficus-indica (L.) Mill.	Cactaceae	Fruit or Seed Pod	Aedes albopictus	Israel	10
Parthenium hysterophorus L.	Parthenium hysterophorus L.	https://www.ipni.org/n/236510-1	Parthenium hysterophorus L.	Asteraceae	Flowers (Cut), Live Plant Flowering and Non-Flowering (8)	Anopheles gambiae	Africa	3, 8, 14, 15, 18, 21, 22
Phragmites australis	Phragmites australis (Cav.) Steud.	https://www.ipni.org/n/30337627-2	Phragmites australis (Cav.) Trin. ex Steud.	Gramineae	Whole Plant	Anopheles sergentii Theobald	Israel	5, 11
Picris longirostris	Picris longirostris Sch.Bip.	https://www.ipni.org/n/237875-1	Picris longirostris Sch.Bip.	Asteraceae	Flowers (Cut)	Anopheles sergentii Theobald	Israel	5
Pistacia palaestina	Pistacia palaestina Boiss.	https://www.ipni.org/n/70266-1	Pistacia terebinthus L.	Anacardiaceae	Leaf branches with & without A. gossypii honeydew	Culex pipiens L. s.l	Israel	10, 11
Pluchea dioscoridis	Pluchea dioscoridis (L.) DC.	https://www.ipni.org/n/109824-3	Pluchea dioscoridis (L.) DC.	Asteraceae	Flowers (Cut)	Anopheles sergentii Theobald	Israel	5
Plumbago auriculata Lam.	Plumbago auriculata Lam.	https://www.ipni.org/n/687056-1	Plumbago auriculata Lam.	Plumbaginaceae	Flowers (Cut)	Aedes albopictus	Israel	10
Polygonum baldschuanicum Rgl	Polygonum baldschuanicum Regel	https://www.ipni.org/n/695434-1	Fallopia baldschuanica (Regel) Holub	Polygonaceae	Flowers (Cut)	Aedes albopictus	Israel	10
Polygonum equisetiforme	Polygonum equisetiforme Sm.	https://www.ipni.org/n/695700-1	Polygonum equisetiforme Sm.	Polygonaceae	Flowers (Cut)	Aedes albopictus	Israel	10, 11
Populus euphratica	Populus euphratica Olivier	https://www.ipni.org/n/776672-1	Populus euphratica Olivier	Saliaceae	Leaf branches with & without A. gossypii (9) honeydew & Chaitophorus leucomelas (10)	Culex pipiens L. s.l	Israel	10, 11
Prosopis farcta Banks & Sol	Prosopis farcta (Banks & Sol.) J.F.Macbr.	https://www.ipni.org/n/515819-1	Prosopis farcta (Banks & Sol.) J.F.Macbr.	Fabaceae	Flowers (Cut)	Aedes albopictus	Israel	10
Prosopis juliflora	Prosopis juliflora (Sw.) DC.	https://www.ipni.org/n/1002432-2	Prosopis juliflora (Sw.) DC.	Fabaceae	Flower	Anopheles gambiae s.l.	Mali	20
Psiadia punctulata L.	Psiadia punctulata Vatke	https://www.ipni.org/n/239938-1	Psiadia punctulata Vatke	Asteraceae	Flowers (Cut)	Anopheles gambiae s.s.	Africa	3
Punica granatum L.	Punica granatum L.	https://www.ipni.org/n/554129-1	Punica granatum L.	Lythraceae	Fruit or Seed Pod	Aedes albopictus	Israel	10
Pyrus bretschneideri Rehder	Pyrus bretschneideri Rehder	https://www.ipni.org/n/730733-1	Pyrus bretschneideri Rehder	Rosaceae	Seed pod	Culex pipiens pallens	China	19
Reboudia pinnata	Reboudia pinnata O.E.Schulz	https://www.ipni.org/n/288563-1	Erucaria pinnata (Viv.) Täckh. & Boulos	Asteraceae	Flowers (Cut)	Anopheles sergentii Theobald	Israel	5
Reseda alba	Reseda alba L.	https://www.ipni.org/n/715421-1	Reseda alba L.	Resedaceae	Flowers (Cut)	Culex pipiens L. s.l	Israel	11
Ricinus communis L.	Ricinus communis L.	https://www.ipni.org/n/355498-1	Ricinus communis L.	Euphorbiaceae	EFN, Stem, Cut material	Anopheles gambiae s.s.	Africa, Kenya, Israel	1, 2, 3, 11, 14, 15, 18, 22
Ridolfia segetum	Ridolfia segetum (Guss.) Moris	https://www.ipni.org/n/847774-1	Ridolfia segetum (Guss.) Moris	Apiaceae	Flowers (Cut)	Culex pipiens L. s.l	Israel	11
Rubus sanctus L.	Rubus sanctus Schreb.	https://www.ipni.org/n/739961-1	Rubus creticus Tourn. ex L.	Rosaceae	Fruit or Seed Pod	Aedes albopictus	Israel	10
Salvia fruticosa	Salvia fruticosa Mill.	https://www.ipni.org/n/456249-1	Salvia fruticosa Mill.	Lamiaceae	Flowers (Cut)	Culex pipiens L. s.l	Israel	11
Senna bicapsularis L.	Senna bicapsularis (L.) Roxb.	https://www.ipni.org/n/518330-1	Senna bicapsularis (L.) Roxb.	Fabaceae	Flowers (Cut)	Anopheles gambiae s.s.	Africa	3
Senna didymobotrya Fresen.	Senna didymobotrya (Fresen.) H.S.Irwin & Barneby	https://www.ipni.org/n/234467-2	Senna didymobotrya (Fresen.) H.S.Irwin & Barneby	Fabaceae	Flowers (Cut), Living Plant	Anopheles gambiae	Africa	3, 16, 21, 22
Senna occidentalis	Senna occidentalis (L.) Link	https://www.ipni.org/n/1117728-2	Senna occidentalis (L.) Link	Fabaceae	Living Plant, Flowering and Non-Flowering EFN	Anopheles gambiae	Africa	8, 21, 22
Senna siamea	Senna siamea (Lam.) H.S.Irwin & Barneby	https://www.ipni.org/n/911410-1	Senna siamea (Lam.) H.S.Irwin & Barneby	Fabaceae	Flowers (Cut)	Anopheles arabiensis	Africa, Reunion Island	9, 23
Silybum marianum	Silybum marianum (L.) Gaertn.	https://www.ipni.org/n/249211-1	Silybum marianum (L.) Gaertn.	Asteraceae	Flowers (Cut)	Culex pipiens L. s.l	Israel	11
Sinapis arvensis	Sinapis arvensis L.	https://www.ipni.org/n/30048850-2	Rhamphospermum arvense (L.) Besser	Brassicaceae	Flowers (Cut)	Culex pipiens L. s.l	Israel	11
Solanum tuberosum L.	Solanum tuberosum L.	https://www.ipni.org/n/821337-1	Solanum tuberosum L.	Solanaceae	Potted plant	Anopheles gambiae	Africa	2
Stachytarpheta urticifolia	Stachytarpheta urticifolia Sims	https://www.ipni.org/n/864837-1	Stachytarpheta urticifolia Sims	Verbenaceae	Flowers (Cut)	Anopheles arabiensis	Africa, Reunion Island	9
Suaeda asphaltica	Suaeda asphaltica (Boiss.) Boiss.	https://www.ipni.org/n/167415-1	Suaeda asphaltica (Boiss.) Boiss.	Chenopodiaceae	Wild Plant	Anopheles sergentii	Israel	12
Tagetes erecta L.	Tagetes erecta L.	https://www.ipni.org/n/252092-1	Tagetes erecta L.	Asteraceae	Flower	Culex pipiens pallens	China	19
Tamarix chinensis Lour.	Tamarix chinensis Lour.	https://www.ipni.org/n/828082-1	Tamarix chinensis Lour.	Tamaricaceae	Flowers (Cut)	Aedes albopictus	Israel	10
Tamarix jordanis	Tamarix jordanis Boiss.	https://www.ipni.org/n/828133-1	Tamarix jordanis Boiss.	Tamaricaceae	Flowers (Cut)	Culex pipiens L. s.l	Israel	11
Tamarix nilotica	Tamarix nilotica (Ehrenb.) Bunge	https://www.ipni.org/n/828178-1	Tamarix nilotica (Ehrenb.) Bunge	Tamaricaceae	Flowering Branches, Non-flowering Branches	Anopheles sergentii Theobald	Israel	5, 12
Tecoma stans L.	Tecoma stans (L.) Juss. ex Kunth	https://www.ipni.org/n/111284-1	Tecoma stans (L.) Juss. ex Kunth	Bignoniaceae	Flowers (Cut)	Anopheles gambiae s.s.	Africa	3, 22
Thevetia neriifolia	Thevetia neriifolia Juss. ex A.DC.	https://www.ipni.org/n/30086624-2	Cascabela thevetia (L.) Lippold	Apocynaceae	Flower	Anopheles coluzzi	Burkina Faso	17, 23
Tithonia diversifolia Hemsl.	Tithonia diversifolia (Hemsl.) A.Gray	https://www.ipni.org/n/255747-1	Tithonia diversifolia (Hemsl.) A.Gray	Asteraceae	Flowers (Cut)	Anopheles gambiae s.s.	Africa	3
Tolpis virgata Desf. Bertol	Tolpis virgata (Desf.) Bertol.	https://www.ipni.org/n/255834-1	Tolpis virgata (Desf.) Bertol.	Asteraceae	Flowers (Cut)	Aedes albopictus	Israel	10
Trifolium purpureum	Trifolium purpureum Loisel.	https://www.ipni.org/n/523602-1	Trifolium purpureum Loisel.	Papilionaceae	Flowers (Cut)	Culex pipiens L. s.l	Israel	11
Vitex agnus-castus L.	Vitex agnus-castus L.	https://www.ipni.org/n/865568-1	Vitex agnus-castus L.	Verbenaceae	Flowers (Cut)	Aedes albopictus	Israel	10
Ziziphus spina-christi L. Desf	Ziziphus spina-christi (L.) Willd.	https://www.ipni.org/n/719427-1	Ziziphus spina-christi (L.) Desf.	Rhamnaceae	Flowers (Cut)	Aedes albopictus	Israel	10
Schefflera actinophylla var. Amata	Schefflera actinophylla (Endl.) Harms	https://www.ipni.org/n/114385-3	Schefflera actinophylla (Endl.) Harms	Araliaceae	Potted Plant without Flowers	Anopheles gambiae s.s.	Ohio State	22

## Sheet: References
Reference List
1	Gary, R. E., & W. A. Foster. (2004). Anopheles gambiae Feeding and Survival on Honeydew and Extra-Floral Nectar of Peridomestic Plants. Medical and Veterinary Entomology, 18(2). 102–107.
2	Impoinvil D. E., Kongere J. O., Foster W. A., Njiru B. N. , Killeen G. F., Githure J. I., Beier J. C., Hassanali A., Knols B. G. (2004). Feeding and survival of the malaria vector Anopheles gambiae on plants growing in Kenya. Medical and Veterinary Entomology, 18(2). 108-15. doi: 10.1111/j.0269-283X.2004.00484.x
3	Manda, H., Gouagna, L.C., Nyandat, E., Kabiru, E.W., Jackson, R.R., Foster, W.A., Githure, J.I., Beier, J.C. and Hassanali, A. (2007). Discriminative feeding behaviour of Anopheles gambiae ss on endemic plants in western Kenya. Medical and veterinary entomology, 21(1), 103-111.
4	Magnarelli, L.A. (1979). Diurnal nectar-feeding of Aedes cantator and A. sollicitans (Diptera: Culicidae). Environmental Entomology, 8(5), 949-955.
5	Müller, G. and Schlein, Y. (2006). Sugar questing mosquitoes in arid areas gather on scarce blossoms that can be used for control. International journal for parasitology, 36(10-11), 1077-1080.
6	Healy, T.P. and Jepson, P.C. (1988). The location of floral nectar sources by mosquitoes: the long-range responses of Anopheles arabiensis Patton (Diptera: Culicidae) to Achillea millefolium flowers and isolated floral odour. Bulletin of Entomological Research, 78(4), 651-657.
7	de Oliveira, N.C. and de Souza, A.P. (2014). Aumento da Sobrevivência de Aedes (Stegomyia) aegypti (Linnaeus), em Condições de Laboratório, pela Ingestão de Néctar Extrafloral de Euphorbia milii Des Moul.(Euphorbiaceae). EntomoBrasilis, 7(1). 49-51.
8	Guseman, J. (2014). Foraging Behavior of Anopheles gambiae (Diptera: Culicidae) on Parthenium hysterophorus (Compositae) and Senna occidentalis (Fabaceae) (Doctoral dissertation, The Ohio State University).
9	Gouagna, L.C., Kerampran, R., Lebon, C., Brengues, C., Toty, C., Wilkinson, D.A., Boyer, S. and Fontenille, D. (2014). Sugar-source preference, sugar intake and relative nutritional benefits in Anopheles arabiensis males. Acta tropica, 132.S70-S79.
10	Müller, G.C., Xue, R.D. and Schlein, Y. (2011). Differential attraction of Aedes albopictus in the field to flowers, fruits and honeydew. Acta tropica, 118(1). 45-49.
11	Schlein, Y. and Müller, G.C. (2014). An approach to mosquito control: Using the dominant attraction of flowering Tamarix jordanis trees against Culex pipiens. Journal of medical entomology, 45(3). 384-390.
12	Junnila, A., Müller, G.C. and Schlein, Y. (2010). Species identification of plant tissues from the gut of An. sergentii by DNA analysis. Acta tropica, 115(3). 227-233.
13	Gu, W., Müller, G., Schlein, Y., Novak, R.J. and Beier, J.C. (2011). Natural plant sugar sources of Anopheles mosquitoes strongly impact malaria transmission potential. PloS one, 6(1), p.e15996.
14	Nyasembe, V.O., Teal, P.E., Mukabana, W.R., Tumlinson, J.H. and Torto, B. (2012). Behavioural response of the malaria vector Anopheles gambiae to host plant volatiles and synthetic blends. Parasites & vectors, 5(1). 1-11.
15	Nyasembe, V.O. and Torto, B. (2014). Volatile phytochemicals as mosquito semiochemicals. Phytochemistry letters, 8. 196-201.
16	Stone, C.M., Foster, W.A. (2013). Plant-sugar feeding and vectorial capacity. In: Ecology of parasite-vector interactions. Ecology and control of vector-borne diseases, vol 3. Wageningen Academic Publishers, Wageningen. https://doi-org.ezproxy01.rhul.ac.uk/10.3920/978-90-8686-744-8_3
17	Hien, D.F.D.S., Dabiré, K.R., Roche, B., Diabaté, A., Yerbanga, R.S., Cohuet, A., Yameogo, B.K., Gouagna, L.C., Hopkins, R.J., Ouedraogo, G.A. and Simard, F. (2016). Plant-mediated effects on mosquito capacity to transmit human malaria. PLoS pathogens, 12(8). e1005773.
18	Nyasembe, V.O., Cheseto, X., Kaplan, F., Foster, W.A., Teal, P.E., Tumlinson, J.H., Borgemeister, C. and Torto, B. (2015). The invasive American weed Parthenium hysterophorus can negatively impact malaria control in Africa. PLoS One, 10(9). e0137836.
19	Yu, B.T., Ding, Y.M., Mo, X.C., Liu, N., Li, H.J. and Mo, J.C. (2016). Survivorship and fecundity of Culex pipiens pallens feeding on flowering plants and seed pods with differential preferences. Acta tropica, 155. 51-57.
20	Muller, G.C., Junnila, A., Traore, M.M., Traore, S.F., Doumbia, S., Sissoko, F., Dembele, S.M., Schlein, Y., Arheart, K.L., Revay, E.E. and Kravchenko, V.D. (2017). The invasive shrub Prosopis juliflora enhances the malaria parasite transmission capacity of Anopheles mosquitoes: a habitat manipulation experiment. Malaria journal, 16. 1-9.
21	Nikbakhtzadeh, M.R., Terbot, J.W. and Foster, W.A. (2016). Survival value and sugar access of four east African plant species attractive to a laboratory strain of sympatric Anopheles gambiae (Diptera: Culicidae). Journal of medical entomology, 53(5). 1105-1111.
22	Ebrahimi, B., Jackson, B.T., Guseman, J.L., Przybylowicz, C.M., Stone, C.M. and Foster, W.A. (2018). Alteration of plant species assemblages can decrease the transmission potential of malaria mosquitoes. Journal of applied ecology, 55(2). 841-851.
23	Gouagna, L.C., Poueme, R.S., Dabiré, K.R., Ouédraogo, J.B., Fontenille, D. and Simard, F. (2010). Patterns of sugar feeding and host plant preferences in adult males of An. gambiae (Diptera: Culicidae). Journal of Vector Ecology, 35(2). 267-276.
